# Supplementary material for: Associations of Nutrient Patterns with the Prevalence of Metabolic Syndrome: Results from the Baseline Data of the Japan Multi-Institutional Collaborative Cohort Study
Source: Nutrients. 2019 Apr 30;11(5):990. doi: 10.3390/nu11050990 (PMC6566447; doi:10.3390/nu11050990)
Supplement: Supplementary file 1 [file nutrients-11-00990-s001.zip]

Archive with 1 entries (1 files):
- nutrients-494130-supplementary.xlsx
