# Supplementary material for: Associations of Nutrient Patterns with the Prevalence of Metabolic Syndrome: Results from the Baseline Data of the Japan Multi-Institutional Collaborative Cohort Study
Source: Nutrients. 2019 Apr 30;11(5):990. doi: 10.3390/nu11050990 (PMC6566447; doi:10.3390/nu11050990)
Supplement: Supplementary file 1 [file nutrients-11-00990-s001.zip › nutrients-494130-supplementary.xlsx]

## Sheet: Sheet1
Table S1. Factor loading matrix for extracted nutrient patterns in men and women.
		Men			Women
	Factor 1	Factor 2	Factor 3	Factor 1	Factor 2	Factor 3
Protein	0.33	0.42	0.66	0.34	0.43	0.63
Carbohydrate	0.09	−0.3	−0.45	0.07	−0.29	−0.69
Soluble dietary fiber	0.79	0.18	0.22	0.84	0.16	0.16
Insoluble dietary fiber	0.82	0.22	0.16	0.85	0.19	0.14
Saturated fatty acids	0.1	0.16	0.83	0.04	0.17	0.89
Monounsaturated fatty acids	0.12	0.92	0.15	0.09	0.92	0.15
n-3 polyunsaturated fatty acids	0.23	0.86	0.2	0.25	0.86	0.11
n-6 polyunsaturated fatty acids	0.31	0.78	0.07	0.23	0.81	0.05
Cholesterol	0.14	0.39	0.4	0.12	0.41	0.35
Potassium	0.73	0.14	0.29	0.77	0.13	0.33
Calcium	0.43	−0.08	0.75	0.4	−0.06	0.77
Iron	0.8	0.16	0.21	0.82	0.19	0.15
Retinol	0.6	0.21	0.1	0.69	0.16	0.11
Carotene	0.81	0.24	0.03	0.83	0.2	0.06
Vitamin D	0.33	0.37	0.35	0.47	0.31	0.21
Vitamin E	0.47	0.8	0.07	0.5	0.76	0.07
Vitamin B1	0.06	0.54	0.46	0.1	0.56	0.39
Vitamin B2	0.51	0.02	0.7	0.47	0.03	0.74
Vitamin C	0.8	0.11	0.08	0.78	0.1	0.05
Folate	0.87	0.16	0.06	0.88	0.15	0.06
Sodium	0.47	0.12	0.25	0.47	0.14	0.12
Cumulative variance explained	0.43	0.55	0.64	0.43	0.56	0.66

## Sheet: Sheet2
Table S2. Associations of Factor 1 scores with metabolic syndrome and its components.
			Continuous Variable
			OR (95% CI)	P-value
Metabolic syndrome
	Molel 1a		0.84 (0.81–0.87)	<0.001
	Model 2b		0.86 (0.83–0.89)	<0.001
Obesity
	Molel 1		0.90 (0.87–0.93)	<0.001
	Model 2		0.89 (0.87–0.92)	<0.001
High blood pressure
	Molel 1		0.88 (0.86–0.91)	<0.001
	Model 2		0.89 (0.86–0.91)	<0.001
	Model 3c		0.91 (0.88–0.93)	<0.001
High serum triglycerides
	Molel 1		0.86 (0.83–0.88)	<0.001
	Model 2		0.88 (0.85–0.92)	<0.001
	Model 3		0.91 (0.88–0.94)	<0.001
Low HDL cholesterol
	Molel 1		0.92 (0.88–0.96)	<0.001
	Model 2		0.94 (0.89–0.98)	0.006
	Model 3		0.97 (0.92–1.01)	0.15
High blood glucose
	Molel 1		0.90 (0.88–0.93)	<0.001
	Model 2		0.92 (0.89–0.94)	<0.001
	Model 3		0.94 (0.91–0.96)	<0.001
OR, odds ratio; CI, confidence interval.
a Adjusted for sex, age, and study site.
b Additionally adjusted for smoking and drinking habits, physical activity level, total energy intake, and school career.
c Additionally adjusted for body mass index.

## Sheet: Sheet3
Table S3. Associations of Factor 2 scores with metabolic syndrome and its components.
		Continuous Variable
		OR (95% CI)	P-value
Metabolic syndrome
	Molel 1a	1.08 (1.05–1.12)	<.001
	Model 2b	1.08 (1.05–1.12)	<.001
Obesity
	Molel 1	1.10 (1.07–1.13)	<.001
	Model 2	1.11 (1.08–1.14)	<.001
High blood pressure
	Molel 1	1.08 (1.05–1.10)	<.001
	Model 2	1.08 (1.05–1.11)	<.001
	Model 3c	1.05 (1.03–1.08)	<.001
High serum triglycerides
	Molel 1	1.03 (1.00–1.06)	0.05
	Model 2	1.03 (1.00–1.06)	0.08
	Model 3	1.00 (0.97–1.03)	0.93
Low HDL cholesterol
	Molel 1	0.97 (0.93–1.01)	0.14
	Model 2	0.98 (0.94–1.03)	0.45
	Model 3	0.96 (0.92–1.00)	0.04
High blood glucose
	Molel 1	1.03 (1.00–1.05)	0.05
	Model 2	1.02 (1.00–1.05)	0.08
	Model 3	1.01 (0.98–1.03)	0.74
OR, odds ratio; CI, confidence interval.
a Adjusted for sex, age, and study site.
b Additionally adjusted for smoking and drinking habits, physical activity level, total energy intake, and school career.
c Additionally adjusted for body mass index.

## Sheet: Sheet4
Table S4. Associations of Factor 3 scores with metabolic syndrome and its components.
		Continuous Variable
		OR (95% CI)	P-value
Metabolic syndrome
	Molel 1a	0.94 (0.91–0.97)	<0.001
	Model 2b	0.95 (0.92–0.98)	0.004
Obesity
	Molel 1	0.98 (0.95–1.01)	0.13
	Model 2	0.99 (0.96–1.02)	0.54
High blood pressure
	Molel 1	0.94 (0.92–0.96)	<0.001
	Model 2	0.94 (0.92–0.97)	<0.001
	Model 3c	0.94 (0.91–0.96)	<0.001
High serum triglycerides
	Molel 1	0.95 (0.92–0.98)	<0.001
	Model 2	0.97 (0.94–1.00)	0.02
	Model 3	0.96 (0.93–0.99)	0.009
Low HDL cholesterol
	Molel 1	0.89 (0.85–0.92)	<0.001
	Model 2	0.92 (0.88–0.96)	<0.001
	Model 3	0.92 (0.88–0.96)	<0.001
High blood glucose
	Molel 1	1.00 (0.97–1.03)	0.9
	Model 2	1.01 (0.98–1.03)	0.65
	Model 3	1.00 (0.98–1.03)	0.78
OR, odds ratio; CI, confidence interval.
a Adjusted for sex, age, and study site.
b Additionally adjusted for smoking and drinking habits, physical activity level, total energy intake, and school career.
c Additionally adjusted for body mass index.

## Sheet: Sheet5
Table S5. Associations of insoluble dietary fiber and potassium with metabolic syndrome and its components.
		Q1 (No. = 7527)	Q2 (No. = 7527)	Q3 (No. = 7527)	Q4 (No. = 7527)
		OR	OR (95% CI)	OR (95% CI)	OR (95% CI)	P for Trend
Metabolic syndrome
	Model 2 IDFa	1	0.88 (0.81–0.96)	0.90 (0.82–1.00)	0.85 (0.76–0.96)	0.02
	Model 2 Ka	1	0.85 (0.78–0.93)	0.75 (0.68–0.82)	0.74 (0.66–0.83)	<0.001
Obesity
	Model 2 IDF	1	0.96 (0.89–1.04)	0.91 (0.84–0.99)	0.86 (0.78–0.95)	0.003
	Model 2 K	1	0.89 (0.82–0.96)	0.90 (0.83–0.97)	0.90 (0.82–0.99)	0.03
High blood pressure
	Model 2 IDF	1	0.93 (0.87–1.00)	0.96 (0.88–1.04)	0.97 (0.88–1.06)	0.7
	Model 3 IDFb	1	0.94 (0.87–1.02)	0.98 (0.91–1.07)	1.03 (0.93–1.13)	0.39
	Model 2 K	1	0.82 (0.76–0.88)	0.75 (0.69–0.81)	0.72 (0.66–0.79)	<0.001
	Model 3 Kb	1	0.82 (0.76–0.89)	0.75 (0.69–0.81)	0.71 (0.65–0.78)	<0.001
High serum triglycerides
	Model 2 IDF	1	0.91 (0.84–0.99)	0.98 (0.90–1.08)	0.94 (0.84–1.05)	0.54
	Model 3 IDF	1	0.92 (0.85–1.01)	1.02 (0.93–1.12)	1.00 (0.89–1.12)	0.64
	Model 2 K	1	0.88 (0.81–0.96)	0.77 (0.70–0.84)	0.74 (0.67–0.82)	<0.001
	Model 3 K	1	0.89 (0.82–0.97)	0.77 (0.70–0.84)	0.74 (0.66–0.82)	<0.001
Low HDL cholesterol
	Model 2 IDF	1	0.89 (0.79–1.01)	0.85 (0.75–0.97)	0.77 (0.66–0.90)	0.001
	Model 3 IDF	1	0.90 (0.80–1.02)	0.88 (0.77–1.00)	0.83 (0.71–0.97)	0.02
	Model 2 K	1	1.06 (0.94–1.19)	1.01 (0.89–1.15)	1.00 (0.86–1.16)	0.84
	Model 3 K	1	1.08 (0.95–1.22)	1.02 (0.90–1.16)	1.00 (0.86–1.17)	0.89
High blood glucose
	Model 2 IDF	1	0.86 (0.80–0.93)	0.86 (0.79–0.93)	0.85 (0.77–0.94)	0.002
	Model 3 IDF	1	0.87 (0.81–0.94)	0.87 (0.80–0.95)	0.89 (0.80–0.98)	0.02
	Model 2 K	1	0.95 (0.88–1.03)	0.86 (0.79–0.93)	0.85 (0.77–0.93)	<0.001
	Model 3 K	1	0.96 (0.89–1.04)	0.86 (0.79–0.94)	0.85 (0.77–0.93)	<0.001
OR, odds ratio; CI, confidence interval, IDF, insoluble dietary fiber; K, potassium.
P-values were calculated using Wald test. Two nutrients were simulnateously included in the model.
a Adjusted for sex, age, and study site, smoking and drinking habits, physical activity level, total energy intake, and school career.
b Additionally adjusted for body mass index.

## Sheet: Sheet6
Table S6. Associations of saturated fatty acids, calcium and vitamin B2 with metabolic syndrome and its components.
		Q1 (No. = 7527)	Q2 (No. = 7527)	Q3 (No. = 7527)	Q4 (No. = 7527)
		OR	OR (95% CI)	OR (95% CI)	OR (95% CI)	P for trend
Metabolic syndrome
	Caa	1	0.90 (0.82–0.98)	0.73 (0.65–0.81)	0.69 (0.60–0.79)	<0.001
	SFAa	1	1.09 (1.00–1.19)	0.96 (0.87–1.07)	0.97 (0.86–1.10)	0.43
	Vit.B2a	1	0.97 (0.88–1.06)	1.03 (0.93–1.14)	1.09 (0.96–1.24)	0.12
Obesity
	Ca	1	0.95 (0.88–1.03)	0.83 (0.75–0.91)	0.72 (0.64–0.81)	<0.001
	SFA	1	1.13 (1.05–1.23)	1.03 (0.95–1.13)	1.11 (1.00–1.23)	0.12
	Vit.B2		0.97 (0.90–1.05)	0.95 (0.87–1.04)	1.10 (0.98–1.22)	0.28
High blood pressure
	Ca	1	0.86 (0.80–0.93)	0.78 (0.72–0.86)	0.76 (0.68–0.84)	<0.001
	SFA	1	0.98 (0.91–1.05)	0.88 (0.81–0.95)	0.91 (0.83–1.00)	0.01
	Vit.B2	1	0.99 (0.92–1.06)	1.00 (0.92–1.09)	1.03 (0.93–1.14)	0.38
High serum triglycerides
	Ca	1	0.94 (0.87–1.03)	0.83 (0.75–0.91)	0.82 (0.72–0.93)	<0.001
	SFA	1	1.01 (0.93–1.09)	0.97 (0.88–1.07)	1.00 (0.90–1.12)	0.82
	Vit.B2	1	0.96 (0.88–1.05)	0.98 (0.89–1.08)	0.92 (0.82–1.04)	0.32
Low HDL cholesterol
	Ca	1	1.15 (1.02–1.30)	1.07 (0.92–1.24)	1.01 (0.84–1.20)	0.88
	SFA	1	1.00 (0.89–1.12)	0.90 (0.78–1.03)	0.91 (0.78–1.06)	0.12
	Vit.B2	1	0.90 (0.80–1.02)	0.92 (0.8–1.06)	0.91 (0.77–1.07)	0.25
High blood glucose
	Ca	1	0.95 (0.88–1.02)	0.88 (0.80–0.97)	0.87 (0.78–0.97)	0.003
	SFA	1	1.07 (0.99–1.15)	0.96 (0.88–1.04)	0.95 (0.86–1.05)	0.18
	Vit.B2	1	1.02 (0.95–1.10)	1.04 (0.95–1.14)	1.09 (0.98–1.21)	0.11
OR, odds ratio; CI, confidence interval; Ca, calcium; SFA, saturated fatty acids..
P-values were calculated using Wald test. Three nutrients were simulnateously included in the model.
a Adjusted for sex, age, and study site, smoking and drinking habits, physical activity level, total energy intake, and school career.
